# Supplementary material for: Rare Inflammatory Myofibroblastic Tumor of the Urinary Bladder: A Case Report and Review of the Literature
Source: J Clin Med. 2026 Mar 7;15(5):2047. doi: 10.3390/jcm15052047 (PMC12986090; doi:10.3390/jcm15052047)
Supplement: Supplementary file 1 [file jcm-15-02047-s001.zip]

Archive with 1 entries (1 files):
- jcm-4161320-supplementary.pdf
